# Supplementary material for: Medico-economic impact of MSKCC non-sentinel node prediction nomogram for ER-positive HER2-negative breast cancers
Source: PLoS One. 2017 Feb 27;12(2):e0169962. doi: 10.1371/journal.pone.0169962 (PMC5328272; doi:10.1371/journal.pone.0169962)
Supplement: S1 Table — (XLSX) [file pone.0169962.s001.xlsx]

## Sheet: Feuil1
Supplemental Table : Nodal status determination by frozen section examination compared to definitive nodal status
		Nodal status determined by frozen section examination (extemporaneous exam)
		Negative	Positive	Total
Definitive nodal status	Negative	1526	1	1527
	Positive	165	200	365
	Total	1691	201	1892
Positive definitive nodal status	Negative extemporaneous exam	Positive extemporaneous exam	Total
pN1	24	191	215
pN1 mi	73	9	82
pN0 i+	68	0	68
